# Supplementary material for: Identifying Risk Factors for Low Piglet Birth Weight, High Within-Litter Variation and Occurrence of Intrauterine Growth-Restricted Piglets in Hyperprolific Sows
Source: Animals (Basel). 2021 Sep 18;11(9):2731. doi: 10.3390/ani11092731 (PMC8468730; doi:10.3390/ani11092731)
Supplement: Supplementary file 1 [file animals-11-02731-s001.zip]

Archive with 1 entries (1 files):
- animals-1355360-supplementary.pdf
